# Supplementary material for: Antinociceptive Potential of Ximenia americana L. Bark Extract and Caffeic Acid: Insights into Pain Modulation Pathways
Source: Pharmaceuticals (Basel). 2024 Dec 11;17(12):1671. doi: 10.3390/ph17121671 (PMC11677608; doi:10.3390/ph17121671)
Supplement: Supplementary file 1 [file pharmaceuticals-17-01671-s001.zip]

Archive with 1 entries (1 files):
- pharmaceuticals-3329185-supplementary.pdf
